# Supplementary material for: Hearing Preservation and Complications of the Middle Cranial Fossa Approach for Otolaryngological Diseases: Twelve-Year Single-Center Experience
Source: J Clin Med. 2025 Nov 6;14(21):7874. doi: 10.3390/jcm14217874 (PMC12607951; doi:10.3390/jcm14217874)
Supplement: Supplementary file 1 [file jcm-14-07874-s001.zip]

Archive with 1 entries (1 files):
- jcm-3908421-supplementary.pdf
